# Supplementary material for: Increased interaction between endoplasmic reticulum and mitochondria following sleep deprivation
Source: BMC Biol. 2023 Jan 4;21:1. doi: 10.1186/s12915-022-01498-7 (PMC9814192; doi:10.1186/s12915-022-01498-7)
Supplement: Supplementary file 2 — Additional file 2. Functional enrichment of ER genes not affected by SD (top 50 biological processes with strength of enrichment >1). [file 12915_2022_1498_MOESM2_ESM.xlsx]

## Sheet: SuppTable1
ER genes not affected by SD
#term ID	term description (biological process)	strength	false discovery rate	observed gene count	background gene count
GO:0036376	sodium ion export across plasma membrane	1.13	4.88e-05	8	8
GO:0010807	regulation of synaptic vesicle priming	1.08	8.42e-05	8	9
GO:0030007	cellular potassium ion homeostasis	1.03	0.00014	8	10
GO:1904851	positive regulation of establishment of protein localization to telomere	1.03	0.00014	8	10
GO:0061732	mitochondrial acetyl-CoA biosynthetic process from pyruvate	1.07	0.00031	7	8
GO:0051938	L-glutamate import	1.02	0.00049	7	9
GO:0070142	synaptic vesicle budding	1.13	0.00067	6	6
GO:0099566	regulation of postsynaptic cytosolic calcium ion concentration	1.13	0.0025	5	5
GO:0003374	dynamin family protein polymerization involved in mitochondrial fission	1.05	0.0041	5	6
GO:0006538	glutamate catabolic process	1.05	0.0041	5	6
GO:0006552	leucine catabolic process	1.13	0.009	4	4
GO:0016185	synaptic vesicle budding from presynaptic endocytic zone membrane	1.13	0.009	4	4
GO:0018171	peptidyl-cysteine oxidation	1.13	0.009	4	4
GO:0097494	regulation of vesicle size	1.13	0.009	4	4
GO:1902951	negative regulation of dendritic spine maintenance	1.13	0.009	4	4
GO:1903278	positive regulation of sodium ion export across plasma membrane	1.13	0.009	4	4
GO:1903286	regulation of potassium ion import	1.13	0.009	4	4
GO:0006102	isocitrate metabolic process	1.03	0.0141	4	5
GO:0009448	gamma-aminobutyric acid metabolic process	1.03	0.0141	4	5
GO:0016191	synaptic vesicle uncoating	1.03	0.0141	4	5
GO:0045040	protein insertion into mitochondrial outer membrane	1.03	0.0141	4	5
GO:0050812	regulation of acyl-CoA biosynthetic process	1.03	0.0141	4	5
GO:0051305	chromosome movement towards spindle pole	1.03	0.0141	4	5
GO:0099590	neurotransmitter receptor internalization	1.03	0.0141	4	5
GO:0110096	cellular response to aldehyde	1.03	0.0141	4	5
GO:1903371	regulation of endoplasmic reticulum tubular network organization	1.03	0.0141	4	5
GO:2000582	positive regulation of ATP-dependent microtubule motor activity, plus-end-directed	1.03	0.0141	4	5
GO:0006106	fumarate metabolic process	1.13	0.0315	3	3
GO:0006735	NADH regeneration	1.13	0.0315	3	3
GO:0016344	meiotic chromosome movement towards spindle pole	1.13	0.0315	3	3
GO:0033693	neurofilament bundle assembly	1.13	0.0315	3	3
GO:0048790	maintenance of presynaptic active zone structure	1.13	0.0315	3	3
GO:0060313	negative regulation of blood vessel remodeling	1.13	0.0315	3	3
GO:0061621	canonical glycolysis	1.13	0.0315	3	3
GO:0099526	presynapse to nucleus signaling pathway	1.13	0.0315	3	3
GO:1900063	regulation of peroxisome organization	1.13	0.0315	3	3
GO:1903279	regulation of calcium:sodium antiporter activity	1.13	0.0315	3	3
GO:1903288	positive regulation of potassium ion import across plasma membrane	1.13	0.0315	3	3
GO:0002188	translation reinitiation	1.01	0.0478	3	4
GO:0006537	glutamate biosynthetic process	1.01	0.0478	3	4
GO:0006574	valine catabolic process	1.01	0.0478	3	4
GO:0010510	regulation of acetyl-CoA biosynthetic process from pyruvate	1.01	0.0478	3	4
GO:0019244	lactate biosynthetic process from pyruvate	1.01	0.0478	3	4
GO:0021590	cerebellum maturation	1.01	0.0478	3	4
GO:0034031	ribonucleoside bisphosphate catabolic process	1.01	0.0478	3	4
GO:0034034	purine nucleoside bisphosphate catabolic process	1.01	0.0478	3	4
GO:0034465	response to carbon monoxide	1.01	0.0478	3	4
GO:0036466	synaptic vesicle recycling via endosome	1.01	0.0478	3	4
GO:0042776	mitochondrial ATP synthesis coupled proton transport	1.01	0.0478	3	4
GO:0043622	cortical microtubule organization	1.01	0.0478	3	4
