# Supplementary material for: Increased interaction between endoplasmic reticulum and mitochondria following sleep deprivation
Source: BMC Biol. 2023 Jan 4;21:1. doi: 10.1186/s12915-022-01498-7 (PMC9814192; doi:10.1186/s12915-022-01498-7)
Supplement: Supplementary file 3 — Additional file 3. Functional enrichment of Mito genes not affected by SD (top 50 biological processes with strength of enrichment >1). [file 12915_2022_1498_MOESM3_ESM.xlsx]

## Sheet: SuppTable2
Mitochondrial genes not affected by SD
#term ID	term description (biological process)	strength	false discovery rate	observed gene count	background gene count
GO:0032543	mitochondrial translation	1.38	7.16e-33	39	48
GO:0006099	tricarboxylic acid cycle	1.42	7.34e-21	24	27
GO:0006101	citrate metabolic process	1.36	6.6e-20	24	31
GO:0071616	acyl-CoA biosynthetic process	1.4	1.38e-14	17	20
GO:0009083	branched-chain amino acid catabolic process	1.44	1.63e-11	13	14
GO:0006085	acetyl-CoA biosynthetic process	1.4	1.84e-09	11	13
GO:0034982	mitochondrial protein processing	1.38	1.04e-07	9	11
GO:0061732	mitochondrial acetyl-CoA biosynthetic process from pyruvate	1.47	2.59e-07	8	8
GO:0034551	mitochondrial respiratory chain complex III assembly	1.42	4.59e-07	8	9
GO:0036444	calcium import into the mitochondrion	1.37	7.88e-07	8	10
GO:0006102	isocitrate metabolic process	1.47	0.00012	5	5
GO:0009256	10-formyltetrahydrofolate metabolic process	1.47	0.00012	5	5
GO:0006627	protein processing involved in protein targeting to mitochondrion	1.39	0.0002	5	6
GO:0046949	fatty-acyl-CoA biosynthetic process	1.39	0.0002	5	6
GO:0006121	mitochondrial electron transport, succinate to ubiquinone	1.47	0.00085	4	4
GO:0006552	leucine catabolic process	1.47	0.00085	4	4
GO:0006574	valine catabolic process	1.47	0.00085	4	4
GO:0010510	regulation of acetyl-CoA biosynthetic process from pyruvate	1.47	0.00085	4	4
GO:0035795	negative regulation of mitochondrial membrane permeability	1.37	0.0014	4	5
GO:0035927	RNA import into mitochondrion	1.37	0.0014	4	5
GO:0043461	proton-transporting ATP synthase complex assembly	1.37	0.0014	4	5
GO:0019254	carnitine metabolic process, CoA-linked	1.47	0.0064	3	3
GO:0035928	rRNA import into mitochondrion	1.47	0.0064	3	3
GO:0070125	mitochondrial translational elongation	1.47	0.0064	3	3
GO:0070681	glutaminyl-tRNAGln biosynthesis via transamidation	1.47	0.0064	3	3
GO:1900063	regulation of peroxisome organization	1.47	0.0064	3	3
GO:1902445	regulation of mitochondrial membrane permeability involved in programmed necrotic cell death	1.47	0.0064	3	3
GO:2001293	malonyl-CoA metabolic process	1.47	0.0064	3	3
GO:0000105	histidine biosynthetic process	1.47	0.0443	2	2
GO:0000961	negative regulation of mitochondrial RNA catabolic process	1.47	0.0443	2	2
GO:0002352	B cell negative selection	1.47	0.0443	2	2
GO:0006097	glyoxylate cycle	1.47	0.0443	2	2
GO:0006543	glutamine catabolic process	1.47	0.0443	2	2
GO:0006550	isoleucine catabolic process	1.47	0.0443	2	2
GO:0006850	mitochondrial pyruvate transmembrane transport	1.47	0.0443	2	2
GO:0009106	lipoate metabolic process	1.47	0.0443	2	2
GO:0009257	10-formyltetrahydrofolate biosynthetic process	1.47	0.0443	2	2
GO:0009258	10-formyltetrahydrofolate catabolic process	1.47	0.0443	2	2
GO:0019285	glycine betaine biosynthetic process from choline	1.47	0.0443	2	2
GO:0042727	flavin-containing compound biosynthetic process	1.47	0.0443	2	2
GO:0045041	protein import into mitochondrial intermembrane space	1.47	0.0443	2	2
GO:0046166	glyceraldehyde-3-phosphate biosynthetic process	1.47	0.0443	2	2
GO:0070126	mitochondrial translational termination	1.47	0.0443	2	2
GO:0071423	malate transmembrane transport	1.47	0.0443	2	2
GO:0090149	mitochondrial membrane fission	1.47	0.0443	2	2
GO:0097250	mitochondrial respirasome assembly	1.47	0.0443	2	2
GO:1904579	cellular response to thapsigargin	1.47	0.0443	2	2
GO:1990519	pyrimidine nucleotide import into mitochondrion	1.47	0.0443	2	2
GO:2000277	positive regulation of oxidative phosphorylation uncoupler activity	1.47	0.0443	2	2
GO:2001295	malonyl-CoA biosynthetic process	1.47	0.0443	2	2
