# Supplementary material for: Increased interaction between endoplasmic reticulum and mitochondria following sleep deprivation
Source: BMC Biol. 2023 Jan 4;21:1. doi: 10.1186/s12915-022-01498-7 (PMC9814192; doi:10.1186/s12915-022-01498-7)
Supplement: Supplementary file 5 — Additional file 5. Quantification of western blot data for S (n = 5) and SD (n = 5) mice. [file 12915_2022_1498_MOESM5_ESM.xlsx]

## Sheet: WB data
	STIM2 6ug
	SD	S
	12730.4	10485.8
	11906.4	7311.02
	13130.9	10555.2
	11180.1	10626.6
	12041.3	10179.1
AVG	12197.8	9831.54
	Normalized to average S
	1.29485	1.06655
	1.21104	0.743629
	1.33559	1.07361
	1.13717	1.08087
	1.22477	1.03535
AVG	1.24068	1
	VDAC1 3ug
	SD	S
	18270.5	17088.4
	16160.4	14284.8
	17730.9	14500.9
	16485	14548.2
	20364.9	10980.1
AVG	17802.3	14280.5
	Normalized to average S
	1.2794	1.19663
	1.13164	1.0003
	1.24162	1.01543
	1.15437	1.01875
	1.42607	0.768891
AVG	1.24662	1
